# Supplementary material for: Association of Cut-Point Free Metrics and Common Clinical Tests Among Older Adults After Proximal Femoral Fracture
Source: Sensors (Basel). 2025 Apr 18;25(8):2557. doi: 10.3390/s25082557 (PMC12031448; doi:10.3390/s25082557)
Supplement: Supplementary file 1 [file sensors-25-02557-s001.zip]

Archive with 1 entries (1 files):
- sensors-3492538-supplementary.pdf
